# Supplementary material for: Autofluorescence study and selected cyanidin quantification in the Jewel orchids Anoectochilus sp. and Ludisia discolor
Source: PLoS One. 2018 Apr 12;13(4):e0195642. doi: 10.1371/journal.pone.0195642 (PMC5896983; doi:10.1371/journal.pone.0195642)
Supplement: S1 Appendix — The curve (A) was used to calculate the amount of cyanidin present in the powdered leaf sample of L. discolor (B). (XLSX) [file pone.0195642.s001.xlsx]

## Sheet: Sheet2
		Cyanidin std								Cyanidin std
(A)		Peak height (µV)								Concentration	Peak height average (µV)
	Concentration	1	2	3	Average	STDEV	SEM			250	86686
	250	85967	86850	87241	86686	652.642	376.803			62.5	17707.3
	62.5	17396	17968	17758	17707.3	289.346	167.054			15.625	4116.33
	15.625	4101	4105	4143	4116.33	23.1805	13.3832			3.90625	1059.33
	3.90625	1033	1048	1097	1059.33	33.4714	19.3247			1.95312	507.667
	1.95312	486	509	528	507.667	21.0317	12.1427
(B)	Sample	R1 height (µV)	R2 height (µV)	R3 height (µV)	ppm 1	ppm 2	ppm 3	µg/mL 1	µg/mL 2	µg/mL 3	mg/g 1	mg/g 2	mg/g 3	Mean (mg/g)	STDEV	SEM
	ODEL	4857	4568	4915	17.6739	16.8466	17.84	17.6739	16.8466	17.84	3.53478	3.36931	3.56799	3.4907	0.106426	0.0614453
	Sample	Mean (mg/g)	STDEV	SEM
	ODEL	3.4907	0.106426	0.0614453

## Sheet: Sheet1
		Curve 1								Curve 2										Curve 3
		Concentration (ppm)	Peak height (µV)							Concentration (ppm)	Peak height (µV)									Concentration (ppm)	Peak height (µV)
	E	250	85967					E		250	86850								E	250	87241
	D	62.5	17396					D		62.5	17968								D	62.5	17758
	C	15.625	4101					C		15.625	4105								C	15.625	4143
	B	3.90625	1033					B		3.90625	1048								B	3.90625	1097
	A	1.95312	486					A		1.95312	509								A	1.95312	528
	Samples	R1 height (µV)	ppm	R2 height (µV)	ppm	R3 height (µV)	ppm
	ADIL	5394	19.4513	4929	17.7449	5618	19.7502
	FDEL	3673	14.4836	3437	13.4817	3781	14.5236
	FDIL	1067	6.96138	1080	6.74686	1267	7.37076
	ODEL	4857	17.9012	4568	16.7134	4915	17.75
	ODIL	4593	17.1392	4047	15.2247	4918	17.7586
	ODES	1139	7.16921	1126	6.8783	1006	6.62816
	ODIS	503	5.33339	566	5.27817	565	5.37343
	FDES	1038	6.87767	1066	6.70686	720	5.81444
	FDIS	501	5.32762	493	5.06958	728	5.8372
	ODIR	1177	7.27889	1239	7.20119	788	6.00791
	Samples	Replicate 1 (mg/mL)	Replicate 2 (mg/mL)	Replicate 3 (mg/mL)
	ADIL	0.0194513	0.0177449	0.0197502
	FDEL	0.0144836	0.0134817	0.0145236
	FDIL	0.00696138	0.00674686	0.00737076
	ODEL	0.0179012	0.0167134	0.01775
	ODIL	0.0171392	0.0152247	0.0177586
	ODES	0.00716921	0.0068783	0.00662816
	ODIS	0.00533339	0.00527817	0.00537343
	FDES	0.00687767	0.00670686	0.00581444
	FDIS	0.00532762	0.00506958	0.0058372
	ODIR	0.00727889	0.00720119	0.00600791
	Samples	Replicate 1 (µg/mL)	Replicate 2 (µg/mL)	Replicate 3 (µg/mL)	Mean (µg/mL)	STDEV	SEM
	ADIL	19.4513	17.7449	19.7502	18.9821	1.08181	0.624584
	FDEL	14.4836	13.4817	14.5236	14.163	0.59031	0.340816
	FDIL	6.96138	6.74686	7.37076	7.02633	0.316978	0.183007
	ODEL	17.9012	16.7134	17.75	17.4549	0.646558	0.373291
	ODIL	17.1392	15.2247	17.7586	16.7075	1.32092	0.762635
	ODES	7.16921	6.8783	6.62816	6.89189	0.270778	0.156334
	ODIS	5.33339	5.27817	5.37343	5.32833	0.0478337	0.0276168
	FDES	6.87767	6.70686	5.81444	6.46632	0.570973	0.329652
	FDIS	5.32762	5.06958	5.8372	5.41146	0.390619	0.225524
	ODIR	7.27889	7.20119	6.00791	6.82933	0.712432	0.411323
	Samples	Replicate 1 (mg/g)	Replicate 2 (mg/g)	Replicate 3 (mg/g)	Mean (mg/g)	STDEV	SEM
	ADIL	3.89026	3.54899	3.95004	3.79643	0.216362	0.124917
	FDEL	2.89672	2.69635	2.90471	2.83259	0.118062	0.0681632
	FDIL	1.39228	1.34937	1.47415	1.40527	0.0633956	0.0366015
	ODEL	3.58024	3.34269	3.55	3.49098	0.129312	0.0746581
	ODIL	3.42784	3.04495	3.55171	3.3415	0.264184	0.152527
	ODES	1.43384	1.37566	1.32563	1.37838	0.0541557	0.0312668
	ODIS	1.06668	1.05563	1.07469	1.06567	0.00956674	0.00552336
	FDES	1.37553	1.34137	1.16289	1.29326	0.114195	0.0659303
	FDIS	1.06552	1.01392	1.16744	1.08229	0.0781238	0.0451048
	ODIR	1.45578	1.44024	1.20158	1.36587	0.142486	0.0822645
